# Supplementary material for: A new species of Melita from Japan (Crustacea, Amphipoda, Melitidae)
Source: Zookeys. 2018 May 28;(760):73–88. doi: 10.3897/zookeys.760.24778 (PMC5986893; doi:10.3897/zookeys.760.24778)
Supplement: XML Treatment for Melita choshigawaensis [file zookeys.760.24778-treatment1.xml]

<!DOCTYPE tp:taxon-treatment
  PUBLIC "-//TaxonX//DTD Taxonomic Treatment Publishing DTD v0 20100105//EN" "tax-treatment-NSO.dtd">
<tp:taxon-treatment xmlns:tp="http://www.plazi.org/taxpub"><tp:treatment-meta><kwd-group><label>Taxon classification</label><kwd><named-content xmlns:xlink="http://www.w3.org/1999/xlink" content-type="kingdom">Animalia</named-content></kwd><kwd><named-content xmlns:xlink="http://www.w3.org/1999/xlink" content-type="order">Amphipoda</named-content></kwd><kwd><named-content xmlns:xlink="http://www.w3.org/1999/xlink" content-type="family">Melitidae</named-content></kwd></kwd-group><mixed-citation publication-type="journal"><person-group><name><surname>Tomikawa</surname><given-names>Ko</given-names></name><name><surname>Hirashima</surname><given-names>Kentaro</given-names></name><name><surname>Hirai</surname><given-names>Atsushi</given-names></name><name><surname>Uchiyama</surname><given-names>Ryu</given-names></name></person-group><article-title>A new species of <italic><tp:taxon-name><tp:taxon-name-part taxon-name-part-type="genus" reg="Melita">Melita</tp:taxon-name-part></tp:taxon-name></italic> from Japan (<tp:taxon-name><tp:taxon-name-part taxon-name-part-type="subphylum">Crustacea</tp:taxon-name-part></tp:taxon-name>, <tp:taxon-name><tp:taxon-name-part taxon-name-part-type="order">Amphipoda</tp:taxon-name-part></tp:taxon-name>, <tp:taxon-name><tp:taxon-name-part taxon-name-part-type="family">Melitidae</tp:taxon-name-part></tp:taxon-name>)</article-title><source>Zookeys</source><day>28</day><month>5</month><year>2018</year><volume>2018</volume><issue>760</issue><fpage>73</fpage><lpage>88</lpage><pub-id pub-id-type="doi">10.3897/zookeys.760.24778</pub-id></mixed-citation></tp:treatment-meta><tp:nomenclature><tp:taxon-name>
              <tp:taxon-name-part taxon-name-part-type="genus" reg="Melita">Melita</tp:taxon-name-part>
              <tp:taxon-name-part taxon-name-part-type="species" reg="choshigawaensis">choshigawaensis</tp:taxon-name-part>
              <object-id xmlns:xlink="http://www.w3.org/1999/xlink" content-type="zoobank" xlink:type="simple">http://zoobank.org/C10A0F95-5419-4534-8923-07D8C2E77F17</object-id>
            </tp:taxon-name><tp:taxon-status xmlns:xlink="http://www.w3.org/1999/xlink" xlink:type="simple">sp. n.</tp:taxon-status><xref ref-type="fig" rid="F2">Figures 2</xref><xref ref-type="fig" rid="F3">, 3</xref><xref ref-type="fig" rid="F4">, 4</xref><xref ref-type="fig" rid="F5">, 5</xref><xref ref-type="fig" rid="F6">, 6</xref><xref ref-type="fig" rid="F7">, 7 New Japanese name: Choshigawamerita-yokoebi</xref></tp:nomenclature><tp:treatment-sec sec-type="material" id="SECID0EDCAE"><title>Material examined.</title><p>Holotype: male (BL 5.3 mm, <named-content xmlns:xlink="http://www.w3.org/1999/xlink" content-type="dwc:institutional_code" xlink:type="simple">NSMT</named-content>-Cr 25826), Choshi River, Kihoku, Mie Prefecture, Japan (<named-content xmlns:xlink="http://www.w3.org/1999/xlink" content-type="dwc:verbatimCoordinates" xlink:type="simple"><named-content content-type="geo-json" specific-use="{&#34;type&#34;:&#34;Point&#34;,&#34;coordinates&#34;:[136.221998,34.108242]}" id="NCID0ERCAE" xlink:type="simple">34.108242°N, 136.221998°E</named-content></named-content>), col. Ko Tomikawa, Kentaro Hirashima, Atsushi Hirai, and Ryu Uchiyama, 2 March 2017. Paratypes: male (BL 4.1 mm, <named-content xmlns:xlink="http://www.w3.org/1999/xlink" content-type="dwc:institutional_code" xlink:type="simple">NSMT</named-content>-Cr. 25827), data as for holotype; male (BL 6.8 mm, <named-content xmlns:xlink="http://www.w3.org/1999/xlink" content-type="dwc:institutional_code" xlink:type="simple">NSMT</named-content>-Cr. 25828), female (BL 5.8 mm, <named-content xmlns:xlink="http://www.w3.org/1999/xlink" content-type="dwc:institutional_code" xlink:type="simple">NSMT</named-content>-Cr. 25829), 27 December 2017, locality and collectors as for holotype.</p></tp:treatment-sec><tp:treatment-sec sec-type="diagnosis" id="SECID0EFDAE"><title>Diagnosis.</title><p>Male gnathopod 2 propodus with oblique palmar margin; anterior lobe of female pereopod 6 coxa deep and strongly hooked; male uropod 3 outer ramus uni-articulate, weakly arched, its length 7–8 times its width, lacking long setae.</p></tp:treatment-sec><tp:treatment-sec sec-type="description" id="SECID0EKDAE"><title>Description male</title><p>
              <bold>(holotype, <named-content xmlns:xlink="http://www.w3.org/1999/xlink" content-type="dwc:institutional_code" xlink:type="simple">NSMT</named-content>-Cr 25826).</bold> Head (Fig. <xref ref-type="fig" rid="F2">2</xref>) slightly shorter than pereonites 1 and 2 combined; rostrum short; eyes ovate; lateral cephalic lobe rounded; antennal sinus quadrate, not incised. Pereonites 1–7 (Fig. <xref ref-type="fig" rid="F2">2</xref>) dorsally smooth with fine setae. Dorsal margins of pleonites 1–3 (Fig. <xref ref-type="fig" rid="F3">3A–C</xref>) with 2, 2, and 7 setae, respectively; epimeral plate 1 (Fig. <xref ref-type="fig" rid="F3">3E</xref>) ventral submargin with three robust and one slender setae, posterior margin with two setae, posterodistal corner weakly pointed with seta; epimeral plate 2 (Fig. <xref ref-type="fig" rid="F3">3F</xref>) ventral margin with three robust setae, posterior margin with two setae, posterodistal corner pointed with seta; epimeral plate 3 (Fig. <xref ref-type="fig" rid="F3">3G</xref>) ventral margin with robust seta, posterior margin bare, posterodistal corner weakly pointed with seta. Dorsal margin of urosomite 2 (Fig. <xref ref-type="fig" rid="F3">3D</xref>) with four robust setae.</p><fig id="F2" position="float" orientation="portrait"><label>Figure 2.</label><caption><p>
                  <italic><tp:taxon-name><tp:taxon-name-part taxon-name-part-type="genus" reg="Melita">Melita</tp:taxon-name-part> <tp:taxon-name-part taxon-name-part-type="species" reg="choshigawaensis">choshigawaensis</tp:taxon-name-part></tp:taxon-name></italic> sp. n., holotype, male, BL 5.3 mm, <named-content xmlns:xlink="http://www.w3.org/1999/xlink" content-type="dwc:institutional_code" xlink:type="simple">NSMT</named-content>-Cr 25826, Choshi River, Kihoku, Mie Prefecture, Japan. Habitus, lateral view.</p></caption><graphic xmlns:xlink="http://www.w3.org/1999/xlink" xlink:href="zookeys-760-073-g002.jpg" position="float" orientation="portrait" xlink:type="simple" id="oo_206083.jpg"/></fig><fig id="F3" position="float" orientation="portrait"><label>Figure 3.</label><caption><p>
                  <italic><tp:taxon-name><tp:taxon-name-part taxon-name-part-type="genus" reg="Melita">Melita</tp:taxon-name-part> <tp:taxon-name-part taxon-name-part-type="species" reg="choshigawaensis">choshigawaensis</tp:taxon-name-part></tp:taxon-name></italic> sp. n., holotype, male, BL 5.3 mm, <named-content xmlns:xlink="http://www.w3.org/1999/xlink" content-type="dwc:institutional_code" xlink:type="simple">NSMT</named-content>-Cr 25826, Choshi River, Kihoku, Mie Prefecture, Japan. <bold>A–C</bold> dorsal margins of pleonites 1–3, dorsal views <bold>D</bold> dorsal margin of urosomite 2, dorsal view <bold>E–G</bold> epimeral plates 1–3, lateral views <bold>H</bold> right antenna 1, medial view, some articles of main flagellum omitted <bold>I</bold> accessory flagellum of right antenna 1, medial view <bold>J</bold> right antenna 2, medial view, some articles of flagellum omitted <bold>K</bold> upper lip, anterior view <bold>L</bold> left mandible, medial view <bold>M</bold> incisor, lacinia mobilis, and accessory setal row of left mandible, medial view <bold>N</bold> incisor, lacinia mobilis, and accessory setal row of right mandible, medial view <bold>O</bold> lower lip, ventral view <bold>P</bold> right maxilla 1, anterior view <bold>Q</bold> palp article 2 of left maxilla 1, posterior view <bold>R</bold> left maxilla 2, anterior view <bold>S</bold> left maxilliped, anterior view.</p></caption><graphic xmlns:xlink="http://www.w3.org/1999/xlink" xlink:href="zookeys-760-073-g003.jpg" position="float" orientation="portrait" xlink:type="simple" id="oo_206084.jpg"/></fig><p>Antenna 1 (Fig. <xref ref-type="fig" rid="F3">3H</xref>): length 1.1 times that of body; length ratio of peduncular articles 1–3 as 1.0:1.3:0.7; ventral margin of peduncular article 1 with three robust setae, posterodistal corner with robust seta; primary flagellum 28-articulate with a few setae; accessory flagellum (Fig. <xref ref-type="fig" rid="F3">3I</xref>) 2-articulare, with short terminal article. Antenna 2 (Fig. <xref ref-type="fig" rid="F3">3J</xref>) half of antenna 1 length; peduncular article 5 length 0.9 times that of article 4; flagellum 7-articulate, article 1 length 1.5 times that of article 2; calceoli absent.</p><p>Upper lip (Fig. <xref ref-type="fig" rid="F3">3K</xref>) ventral margin convex, rounded, with minute setae. Left and right mandibular incisors (Fig. <xref ref-type="fig" rid="F3">3L–N</xref>) 4- and 5-dentate, respectively, with left lacinia mobilis quadri-dentate (Fig. <xref ref-type="fig" rid="F3">3M</xref>) and right (Fig. <xref ref-type="fig" rid="F3">3N</xref>) multidentate; left and right accessory setal rows (Fig. <xref ref-type="fig" rid="F3">3M, N</xref>) with five and three bladed setae, respectively; molar process triturative with plumose seta; palp tri-articulate, length ratio of articles 1–3 1.0:2.3:2.0, article 1 bare, article 2 with two setae, article 3 with seven setae. Lower lip (Fig. <xref ref-type="fig" rid="F3">3O</xref>) outer lobes broad, setulose, mandibular lobes narrow; inner lobes distinct. Maxilla 1 (Fig. <xref ref-type="fig" rid="F3">3P, Q</xref>) inner plate narrow with six plumose setae; outer plate rectangular with nine serrate robust setae; palp 2-articulate; article 1 rectangular, lacking setae; article 2 expanded, outer margin without setae, apical margin with robust and slender setae. Maxilla 2 (Fig. <xref ref-type="fig" rid="F3">3R</xref>) inner plate with oblique inner row of seven setae; outer plate slightly longer than inner plate. Maxilliped (Fig. <xref ref-type="fig" rid="F3">3S</xref>) distal part of inner plate not reaching half of palp article 2; outer plate ovate, exceeding half of palp article 2, apical margin with plumose setae, inner submargin with robust setae; palp quadri-articulate, article 4 with nail.</p><p>Gnathopod 1 (Fig. <xref ref-type="fig" rid="F4">4A, B</xref>) smaller than gnathopod 2; ventral margin and posterior submargin of coxa with setae; basis, anterior and posterior margins with long setae, posterodistal submargin with tiny palmate setae; ischium with tiny palmate setae; merus with small ventral setae; carpus not lobate, length 1.5 times that of propodus, anterior submargin with small setae, posterior margin with clusters of setae; propodus without anterodistal hood, palmar margin convex with two rows of robust setae, proximal part of palmar margin with distinct protuberance; dactylus short, not exceeding palmar margin. Gnathopod 2 (Fig. <xref ref-type="fig" rid="F4">4C</xref>) coxa subrectangular, ventral margin and submargin with setae; basis anterior margin bare, posterior margin with long setae, antero- and posterodistal corners with small setae, posterodistal submargin with small palmate setae; carpus not lobate, length 0.5 times that of propodus; propodus large, half as wide as long, palmar margin oblique with nine medial and ten lateral robust setae; dactylus with small posterodistal notch, of similar length to palmar margin.</p><fig id="F4" position="float" orientation="portrait"><label>Figure 4.</label><caption><p>
                  <italic><tp:taxon-name><tp:taxon-name-part taxon-name-part-type="genus" reg="Melita">Melita</tp:taxon-name-part> <tp:taxon-name-part taxon-name-part-type="species" reg="choshigawaensis">choshigawaensis</tp:taxon-name-part></tp:taxon-name></italic> sp. n., holotype, male, BL 5.3 mm, <named-content xmlns:xlink="http://www.w3.org/1999/xlink" content-type="dwc:institutional_code" xlink:type="simple">NSMT</named-content>-Cr 25826, Choshi River, Kihoku, Mie Prefecture, Japan. <bold>A</bold> right gnathopod 1, medial view <bold>B</bold> palmar margin of propodus and dactylus of right gnathopod 1, medial view <bold>C</bold> right gnathopod 2, medial view <bold>D</bold> left pereopod 3, lateral view <bold>E</bold> left pereopod 4, lateral view.</p></caption><graphic xmlns:xlink="http://www.w3.org/1999/xlink" xlink:href="zookeys-760-073-g004.jpg" position="float" orientation="portrait" xlink:type="simple" id="oo_206085.jpg"/></fig><p>Pereopod 3 (Fig. <xref ref-type="fig" rid="F4">4D</xref>) coxa subrectangular, ventral margin and submargin with setae; basis arched, anterior and posterior margins with long and short setae; length ratio of merus, carpus, propodus and dactylus 1.0:0.9:0.8:0.3. Pereopod 4 (Fig. <xref ref-type="fig" rid="F4">4E</xref>): coxa expanded with posterior concavity, bearing ventral and surface setae; basis anterior and posterior margins with long and short setae; length ratio of merus, carpus, propodus and dactylus 1.0:0.9:0.8:0.3. Pereopod 5 (Fig. <xref ref-type="fig" rid="F5">5A</xref>) coxa bilobate, anterior lobe large with small seta on distal margin, posterior lobe with small setae on ventral margin and posterodistal corner; basis with posterodistal lobe; length ratio of merus, carpus, propodus and dactylus 1.0:0.8:0.9:0.2; merus weakly expanded, half as wide as long. Pereopod 6 (Fig. <xref ref-type="fig" rid="F5">5B</xref>) coxa bilobate, shallower than that of pereopod 5, posterior lobe with small seta on posterodistal corner; basis posterior margin weakly serrate, posterodistal corner lobate; length ratio of merus, carpus, propodus and dactylus 1.0:0.9:1.3:0.3; merus weakly expanded, half as wide as long. Pereopod 7 (Fig. <xref ref-type="fig" rid="F5">5C</xref>) coxa semicircular, with seta on posterior margin; basis subovate, posterior margin weakly serrate, bearing posterodistal lobe; length ratio of merus, carpus, propodus and dactylus 1.0: 0.8:1.2:0.3; merus 0.4 times as wide as long.</p><p>Coxal gills (Fig. <xref ref-type="fig" rid="F2">2</xref>) present on gnathopod 2, and pereopods 3–6.</p><p>Pleopod 1–3 (Fig. <xref ref-type="fig" rid="F5">5D</xref>) peduncles with paired retinacula (Fig. <xref ref-type="fig" rid="F5">5E</xref>) on inner distal margin, and bifid plumose setae (clothes-pin setae) on inner ramus inner basal margin.</p><fig id="F5" position="float" orientation="portrait"><label>Figure 5.</label><caption><p>
                  <italic><tp:taxon-name><tp:taxon-name-part taxon-name-part-type="genus" reg="Melita">Melita</tp:taxon-name-part> <tp:taxon-name-part taxon-name-part-type="species" reg="choshigawaensis">choshigawaensis</tp:taxon-name-part></tp:taxon-name></italic> sp. n., holotype, male, BL 5.3 mm, <named-content xmlns:xlink="http://www.w3.org/1999/xlink" content-type="dwc:institutional_code" xlink:type="simple">NSMT</named-content>-Cr 25826, Choshi River, Kihoku, Mie Prefecture, Japan. <bold>A</bold> right pereopod 5, medial view; <bold>B</bold> left pereopod 6, lateral view <bold>C</bold> left pereopod 7, lateral view <bold>D</bold> pleopod 1, medial view, some setae on rami omitted <bold>E</bold> retinacula on peduncle of pleopod 1 and associated seta, medial view <bold>F</bold> left uropod 1, dorsal view <bold>G</bold> right uropod 2, dorsal view <bold>H</bold> left uropod 3, dorsal view <bold>I</bold> distal part of outer ramus of left uropod 3, dorsal view <bold>J</bold> telson, dorsal view.</p></caption><graphic xmlns:xlink="http://www.w3.org/1999/xlink" xlink:href="zookeys-760-073-g005.jpg" position="float" orientation="portrait" xlink:type="simple" id="oo_206086.jpg"/></fig><p>Uropod 1 (Fig. <xref ref-type="fig" rid="F5">5F</xref>) extending beyond uropod 2; peduncle with basofacial seta; inner ramus length 0.6 times that of peduncle, with two inner marginal and four distal robust setae, proximal part with slender seta; outer ramus 1.1 times longer than inner ramus, bearing two outer marginal and four distal robust setae. Uropod 2 (Fig. <xref ref-type="fig" rid="F5">5G</xref>) not extending beyond peduncle of uropod 3; inner ramus 0.9 times as long as peduncle, with two inner robust setae, distal part with five robust setae; outer ramus 0.9 times as long as inner ramus, with one inner and two outer robust setae, distal part with four robust setae. Uropod 3 (Fig. <xref ref-type="fig" rid="F5">5H, I</xref>) peduncle extending beyond telson; inner ramus length 0.13 times that of outer ramus, with distal robust seta; outer ramus with single article, weakly arched, length 2.9 times that of peduncle and 7.0 times that of outer ramus width, long setae absent. Telson (Fig. <xref ref-type="fig" rid="F5">5J</xref>) length 1.1 times longer than wide, completely cleft, each lobe with two lateral and three distal robust setae.</p></tp:treatment-sec><tp:treatment-sec sec-type="description" id="SECID0E1NAE"><title>Description female</title><p>
              <bold>(paratype, <named-content xmlns:xlink="http://www.w3.org/1999/xlink" content-type="dwc:institutional_code" xlink:type="simple">NSMT</named-content>-Cr 25829).</bold> Antenna 1 (Fig. <xref ref-type="fig" rid="F6">6A</xref>) 0.6 times body length; length ratio of peduncle articles 1–3 1.0:1.2:0.7; ventral margin of peduncular article 1 without robust setae; primary flagellum 17-articulate. Antenna 2 (Fig. <xref ref-type="fig" rid="F6">6B</xref>) length half that of antenna 1.</p><fig id="F6" position="float" orientation="portrait"><label>Figure 6.</label><caption><p>
                  <italic><tp:taxon-name><tp:taxon-name-part taxon-name-part-type="genus" reg="Melita">Melita</tp:taxon-name-part> <tp:taxon-name-part taxon-name-part-type="species" reg="choshigawaensis">choshigawaensis</tp:taxon-name-part></tp:taxon-name></italic> sp. n., paratype, female, BL 5.8 mm, <named-content xmlns:xlink="http://www.w3.org/1999/xlink" content-type="dwc:institutional_code" xlink:type="simple">NSMT</named-content>-Cr 25829, Choshi River, Kihoku, Mie Prefecture, Japan. <bold>A</bold> right antenna 1, medial view, some articles of main flagellum omitted <bold>B</bold> right antenna 2, medial view; <bold>C</bold> right gnathopod 1, medial view <bold>D</bold> palmar margin of propodus and dactylus of right gnathopod 1, medial view <bold>E</bold> right gnathopod 2, medial view <bold>F</bold> palmar margin of propodus and dactylus of right gnathopod 2 <bold>G</bold> left pereopod 5, lateral view, carpus–dactylus omitted <bold>H</bold> left pereopod 6, lateral view, carpus–dactylus omitted <bold>I</bold> distal part of coxa anterior lobe of left pereopod 6, lateral view <bold>J</bold> left pereopod 7, lateral view, carpus–dactylus omitted; <bold>K</bold> right uropod 3, dorsal views.</p></caption><graphic xmlns:xlink="http://www.w3.org/1999/xlink" xlink:href="zookeys-760-073-g006.jpg" position="float" orientation="portrait" xlink:type="simple" id="oo_206087.jpg"/></fig><fig id="F7" position="float" orientation="portrait"><label>Figure 7.</label><caption><p>
                  <italic><tp:taxon-name><tp:taxon-name-part taxon-name-part-type="genus" reg="Melita">Melita</tp:taxon-name-part> <tp:taxon-name-part taxon-name-part-type="species" reg="choshigawaensis">choshigawaensis</tp:taxon-name-part></tp:taxon-name></italic> sp. n. <bold>A, B</bold> live males, BL <italic>ca</italic> 6 mm, lateral views. Photographed by Ryu Uchiyama.</p></caption><graphic xmlns:xlink="http://www.w3.org/1999/xlink" xlink:href="zookeys-760-073-g007.jpg" position="float" orientation="portrait" xlink:type="simple" id="oo_206088.jpg"/></fig><p>Gnathopod 1 (Fig. <xref ref-type="fig" rid="F6">6C, D</xref>) coxa elongate, anterior margin weakly concave; carpus length 1.6 times that of propodus; proximal part of palmar margin without protuberance. Gnathopod 2 (Fig. <xref ref-type="fig" rid="F6">6E, F</xref>): coxa elongate; anterior margin of basis with seta; carpus length 0.8 times that of propodus; propodus 0.6 times as wide as long, palmar margin with six medial and six lateral robust setae.</p><p>Pereopods 5–7 (Fig. <xref ref-type="fig" rid="F6">6G, H, J</xref>). Depth of pereopod 6 (Fig. <xref ref-type="fig" rid="F6">6I</xref>) anterior lobe equal to coxal width, strongly hooked; merus width 0.4 times that of length.</p><p>Uropod 3 (Fig. <xref ref-type="fig" rid="F6">6K</xref>) inner ramus length 0.15 times that of outer ramus; outer ramus sublinear, length 2.5 times that of peduncle and 6.6 times outer ramus width.</p><p>16 eggs.</p></tp:treatment-sec><tp:treatment-sec sec-type="variation" id="SECID0E1RAE"><title>Variation.</title><p>Uropod 3 outer ramus length 2.8 times that of peduncle and 8.2 times outer ramus width (male 6.8 mm, <named-content xmlns:xlink="http://www.w3.org/1999/xlink" content-type="dwc:institutional_code" xlink:type="simple">NSMT</named-content>-Cr 25828).</p></tp:treatment-sec><tp:treatment-sec sec-type="Sequences and COI genetic distances" id="SECID0EFSAE"><title>Sequences and <abbrev xmlns:xlink="http://www.w3.org/1999/xlink" xlink:title="cytochrome c oxidase subunit I" id="ABBRID0EKSAE" xlink:type="simple">COI</abbrev> genetic distances.</title><p>In total, 658 bp of six nucleotide sequences were determined: paratypes of <italic><tp:taxon-name><tp:taxon-name-part taxon-name-part-type="genus" reg="Melita">M.</tp:taxon-name-part> <tp:taxon-name-part taxon-name-part-type="species" reg="choshigawaensis">choshigawaensis</tp:taxon-name-part></tp:taxon-name></italic> sp. n. (<named-content xmlns:xlink="http://www.w3.org/1999/xlink" content-type="dwc:institutional_code" xlink:type="simple">NSMT</named-content>-Cr 25827–25829), three sequences (LC371923–371925); and <italic><tp:taxon-name><tp:taxon-name-part taxon-name-part-type="genus" reg="Melita">M.</tp:taxon-name-part> <tp:taxon-name-part taxon-name-part-type="species" reg="shimizui">shimizui</tp:taxon-name-part></tp:taxon-name></italic> from three localities, one from Lake Hinuma (LC371926), one from Seno River (LC371927), and one from Ota River (LC371928). Uncorrected <italic>p</italic>-distances between <italic><tp:taxon-name><tp:taxon-name-part taxon-name-part-type="genus" reg="Melita">M.</tp:taxon-name-part> <tp:taxon-name-part taxon-name-part-type="species" reg="choshigawaensis">choshigawaensis</tp:taxon-name-part></tp:taxon-name></italic> and <italic><tp:taxon-name><tp:taxon-name-part taxon-name-part-type="genus" reg="Melita">M.</tp:taxon-name-part> <tp:taxon-name-part taxon-name-part-type="species" reg="shimizui">shimizui</tp:taxon-name-part></tp:taxon-name></italic> were 14.9% (Table <xref ref-type="table" rid="T1">1</xref>). Intraspecific distances of <italic><tp:taxon-name><tp:taxon-name-part taxon-name-part-type="genus" reg="Melita">M.</tp:taxon-name-part> <tp:taxon-name-part taxon-name-part-type="species" reg="choshigawaensis">choshigawaensis</tp:taxon-name-part></tp:taxon-name></italic> and <italic><tp:taxon-name><tp:taxon-name-part taxon-name-part-type="genus" reg="Melita">M.</tp:taxon-name-part> <tp:taxon-name-part taxon-name-part-type="species" reg="shimizui">shimizui</tp:taxon-name-part></tp:taxon-name></italic> were up to 0.2% and 4.4%, respectively (Table <xref ref-type="table" rid="T1">1</xref>).</p></tp:treatment-sec><tp:treatment-sec sec-type="distribution" id="SECID0EBVAE"><title>Distribution.</title><p>Known only from the type locality.</p></tp:treatment-sec><tp:treatment-sec sec-type="etymology" id="SECID0EGVAE"><title>Etymology.</title><p>Derived from the name of the type locality.</p></tp:treatment-sec><tp:treatment-sec sec-type="remarks" id="SECID0ELVAE"><title>Remarks.</title><p>
              <italic><tp:taxon-name><tp:taxon-name-part taxon-name-part-type="genus" reg="Melita">Melita</tp:taxon-name-part> <tp:taxon-name-part taxon-name-part-type="species" reg="choshigawaensis">choshigawaensis</tp:taxon-name-part></tp:taxon-name></italic> is closely related to <italic><tp:taxon-name><tp:taxon-name-part taxon-name-part-type="genus" reg="Melita">M.</tp:taxon-name-part> <tp:taxon-name-part taxon-name-part-type="species" reg="shimizui">shimizui</tp:taxon-name-part></tp:taxon-name></italic> (Uéno, 1940), originally described from a freshwater pond on Liaodong Peninsula, China (<xref ref-type="bibr" rid="B19">Uéno 1940</xref>), but subsequently recorded from several brackish sites in the Japanese archipelago, such as Honshu, Shikoku, Kyushu, and the main island of Okinawa (<xref ref-type="bibr" rid="B22">Yamato 1988</xref>). Recently, <xref ref-type="bibr" rid="B11">Labay (2016)</xref> described a new subspecies, <italic><tp:taxon-name><tp:taxon-name-part taxon-name-part-type="genus" reg="Melita">M.</tp:taxon-name-part> <tp:taxon-name-part taxon-name-part-type="species" reg="shimizui">shimizui</tp:taxon-name-part> <tp:taxon-name-part taxon-name-part-type="subspecies" reg="sakhalinensis">sakhalinensis</tp:taxon-name-part></tp:taxon-name></italic> from Sakhalin. The pleonites of both species lack dorsal teeth, urosomite 2 has robust setae on the dorsal margin, the accessory flagellum of antenna 1 is bi-articulate, and the outer ramus of uropod 3 is uni-articulate and lacks long setae. However, <italic><tp:taxon-name><tp:taxon-name-part taxon-name-part-type="genus" reg="Melita">M.</tp:taxon-name-part> <tp:taxon-name-part taxon-name-part-type="species" reg="choshigawaensis">choshigawaensis</tp:taxon-name-part></tp:taxon-name></italic> can be distinguished from <italic><tp:taxon-name><tp:taxon-name-part taxon-name-part-type="genus" reg="Melita">M.</tp:taxon-name-part> <tp:taxon-name-part taxon-name-part-type="species" reg="shimizui">shimizui</tp:taxon-name-part></tp:taxon-name></italic> by (features of <italic><tp:taxon-name><tp:taxon-name-part taxon-name-part-type="genus" reg="Melita">M.</tp:taxon-name-part> <tp:taxon-name-part taxon-name-part-type="species" reg="shimizui">shimizui</tp:taxon-name-part></tp:taxon-name></italic> in parentheses): the outer ramus of male uropod 3 being weakly arched (compared with sublinear) and more than seven times longer than wide (ca. 5), and the anterior lobe of the female pereopod 6 coxa is deep, equal in length to coxal width (shorter than width), and strongly (as opposed to weakly) hooked. These two species also differ genetically in <abbrev xmlns:xlink="http://www.w3.org/1999/xlink" xlink:title="cytochrome c oxidase subunit I" id="ABBRID0EDYAE" xlink:type="simple">COI</abbrev> (14.9%) greater than distances (3.5–4%) proposed as thresholds for amphipod species discrimination (<xref ref-type="bibr" rid="B20">Witt et al. 2006</xref>; <xref ref-type="bibr" rid="B14">Rock et al. 2007</xref>; <xref ref-type="bibr" rid="B5">Hou et al. 2009</xref>). Thus, we determined <italic><tp:taxon-name><tp:taxon-name-part taxon-name-part-type="genus" reg="Melita">M.</tp:taxon-name-part> <tp:taxon-name-part taxon-name-part-type="species" reg="choshigawaensis">choshigawaensis</tp:taxon-name-part></tp:taxon-name></italic> represented a novel species.</p><p>
              <italic><tp:taxon-name><tp:taxon-name-part taxon-name-part-type="genus" reg="Melita">Melita</tp:taxon-name-part> <tp:taxon-name-part taxon-name-part-type="species" reg="choshigawaensis">choshigawaensis</tp:taxon-name-part></tp:taxon-name></italic> is similar to <italic><tp:taxon-name><tp:taxon-name-part taxon-name-part-type="genus" reg="Melita">M.</tp:taxon-name-part> <tp:taxon-name-part taxon-name-part-type="species" reg="laevidorsum">laevidorsum</tp:taxon-name-part></tp:taxon-name></italic> Stephensen, 1944 from Korea, and <italic><tp:taxon-name><tp:taxon-name-part taxon-name-part-type="genus" reg="Melita">M.</tp:taxon-name-part> <tp:taxon-name-part taxon-name-part-type="species" reg="myersi">myersi</tp:taxon-name-part></tp:taxon-name></italic> Karaman, 1987 from Australia, Fiji, and New Caledonia in that all three have dorsally smooth pleonites, a urosomite 2 with robust setae on their dorsal margins, and an elongate outer ramus of uropod 3 (<xref ref-type="bibr" rid="B15">Stephensen 1944</xref>; <xref ref-type="bibr" rid="B8">Karaman 1987</xref>). However, <italic><tp:taxon-name><tp:taxon-name-part taxon-name-part-type="genus" reg="Melita">M.</tp:taxon-name-part> <tp:taxon-name-part taxon-name-part-type="species" reg="choshigawaensis">choshigawaensis</tp:taxon-name-part></tp:taxon-name></italic> differs from <italic><tp:taxon-name><tp:taxon-name-part taxon-name-part-type="genus" reg="Melita">M.</tp:taxon-name-part> <tp:taxon-name-part taxon-name-part-type="species" reg="laevidorsum">laevidorsum</tp:taxon-name-part></tp:taxon-name></italic> in having an accessory flagellum of antenna 1 with two articles (compared with four), in lacking an anterodistal hood on the propodus of male gnathopod 1 (compared with having one), and in that the medial surface of the propodus of male gnathopod 2 is sparsely (as opposed to densely) setose. From <italic><tp:taxon-name><tp:taxon-name-part taxon-name-part-type="genus" reg="Melita">M.</tp:taxon-name-part> <tp:taxon-name-part taxon-name-part-type="species" reg="myersi">myersi</tp:taxon-name-part></tp:taxon-name></italic>, <italic><tp:taxon-name><tp:taxon-name-part taxon-name-part-type="genus" reg="Melita">M.</tp:taxon-name-part> <tp:taxon-name-part taxon-name-part-type="species" reg="choshigawaensis">choshigawaensis</tp:taxon-name-part></tp:taxon-name></italic> differs in having a deep antennal sinus (compared with shallow), in lacking an anterodistal hood on the propodus of the male’s gnathopod 1 (compared with having one), and in having the meri of pereopods 5 and 6 weakly expanded (as opposed to their not being expanded).</p></tp:treatment-sec><tp:treatment-sec><!--Section generated to contain objects referenced in tp:taxon-treatment.--><table-wrap id="T1" position="float" orientation="portrait"><label>Table 1.</label><caption><p>Uncorrected <italic>p</italic>-distances (%) of <abbrev xmlns:xlink="http://www.w3.org/1999/xlink" xlink:title="cytochrome c oxidase subunit I" id="ABBRID0ERIAC" xlink:type="simple">COI</abbrev> sequences (658 bp) among <italic><tp:taxon-name><tp:taxon-name-part taxon-name-part-type="genus" reg="Melita">M.</tp:taxon-name-part> <tp:taxon-name-part taxon-name-part-type="species" reg="choshigawaensis">choshigawaensis</tp:taxon-name-part></tp:taxon-name></italic> sp. n. and three populations of <italic><tp:taxon-name><tp:taxon-name-part taxon-name-part-type="genus" reg="Melita">M.</tp:taxon-name-part> <tp:taxon-name-part taxon-name-part-type="species" reg="shimizui">shimizui</tp:taxon-name-part></tp:taxon-name></italic> (Uéno, 1940). Numbers after localities correspond to locations in Figure <xref ref-type="fig" rid="F1">1</xref>.</p></caption><table id="TID0EVDAC" rules="all"><tbody><tr><th rowspan="1" colspan="1"/><th rowspan="1" colspan="1">Species</th><th rowspan="1" colspan="1">Locality</th><th rowspan="1" colspan="1">1</th><th rowspan="1" colspan="1">2</th><th rowspan="1" colspan="1">3</th><th rowspan="1" colspan="1">4</th></tr><tr><td rowspan="1" colspan="1">1</td><td rowspan="1" colspan="1">
                  <italic><tp:taxon-name><tp:taxon-name-part taxon-name-part-type="genus" reg="Melita">M.</tp:taxon-name-part> <tp:taxon-name-part taxon-name-part-type="species" reg="choshigawaensis">choshigawaensis</tp:taxon-name-part></tp:taxon-name></italic> sp. n.</td><td rowspan="1" colspan="1">Choshi River, Mie (1)</td><td rowspan="1" colspan="1">0.0–0.2</td><td rowspan="1" colspan="1"/><td rowspan="1" colspan="1"/><td rowspan="1" colspan="1"/></tr><tr><td rowspan="1" colspan="1">2</td><td rowspan="3" colspan="1">
                  <italic><tp:taxon-name><tp:taxon-name-part taxon-name-part-type="genus" reg="Melita">M.</tp:taxon-name-part> <tp:taxon-name-part taxon-name-part-type="species" reg="shimizui">shimizui</tp:taxon-name-part></tp:taxon-name></italic> (Uéno, 1940)</td><td rowspan="1" colspan="1">Lake Hinuma, Ibaraki (2)</td><td rowspan="1" colspan="1">14.9</td><td rowspan="1" colspan="1">–</td><td rowspan="1" colspan="1"/><td rowspan="1" colspan="1"/></tr><tr><td rowspan="1" colspan="1">3</td><td rowspan="1" colspan="1">Seno River, Hiroshima (3)</td><td rowspan="1" colspan="1">14.9</td><td rowspan="1" colspan="1">4.4</td><td rowspan="1" colspan="1">–</td><td rowspan="1" colspan="1"/></tr><tr><td rowspan="1" colspan="1">4</td><td rowspan="1" colspan="1">Ota River, Hiroshima (4)</td><td rowspan="1" colspan="1">14.9</td><td rowspan="1" colspan="1">4.4</td><td rowspan="1" colspan="1">0.0</td><td rowspan="1" colspan="1">–</td></tr></tbody></table></table-wrap><fig id="F1" position="float" orientation="portrait"><label>Figure 1.</label><caption><p>Collection locations: <italic><tp:taxon-name><tp:taxon-name-part taxon-name-part-type="genus" reg="Melita">M.</tp:taxon-name-part> <tp:taxon-name-part taxon-name-part-type="species" reg="choshigawaensis">choshigawaensis</tp:taxon-name-part></tp:taxon-name></italic> sp. n. (★) and <italic><tp:taxon-name><tp:taxon-name-part taxon-name-part-type="genus" reg="Melita">M.</tp:taxon-name-part> <tp:taxon-name-part taxon-name-part-type="species" reg="shimizui">shimizui</tp:taxon-name-part></tp:taxon-name></italic> (●). Names of localities are shown in Table <xref ref-type="table" rid="T1">1</xref>.</p></caption><graphic xmlns:xlink="http://www.w3.org/1999/xlink" xlink:href="zookeys-760-073-g001.jpg" position="float" orientation="portrait" xlink:type="simple" id="oo_206082.jpg"/></fig></tp:treatment-sec><ref-list><ref id="B19"><mixed-citation xmlns:xlink="http://www.w3.org/1999/xlink" xlink:type="simple">
          <person-group><name name-style="western"><surname>Uéno</surname><given-names>M</given-names></name></person-group> (<year>1940</year>) <article-title>Some freshwater amphipods from Manchoukuo, Korea and Japan.</article-title> <source>Bulletin of the Biogeographical Society of Japan</source> <volume>10</volume>: <fpage>63</fpage>–<lpage>85</lpage>.</mixed-citation></ref><ref id="B22"><mixed-citation xmlns:xlink="http://www.w3.org/1999/xlink" xlink:type="simple">
          <person-group><name name-style="western"><surname>Yamato</surname><given-names>S</given-names></name></person-group> (<year>1988</year>) <article-title>Two species of the genus <italic><tp:taxon-name><tp:taxon-name-part taxon-name-part-type="genus">Melita</tp:taxon-name-part></tp:taxon-name></italic> (<tp:taxon-name><tp:taxon-name-part taxon-name-part-type="subphylum">Crustacea</tp:taxon-name-part></tp:taxon-name>: <tp:taxon-name><tp:taxon-name-part taxon-name-part-type="order">Amphipoda</tp:taxon-name-part></tp:taxon-name>) from brackish waters in Japan.</article-title> <source>Publications of the Seto Marine Biological Laboratory</source> <volume>33</volume>: <fpage>79</fpage>–<lpage>95</lpage>. <ext-link xlink:type="simple" ext-link-type="doi" xlink:href="10.5134/176148">https://doi.org/10.5134/176148</ext-link></mixed-citation></ref><ref id="B11"><mixed-citation xmlns:xlink="http://www.w3.org/1999/xlink" xlink:type="simple">
          <person-group><name name-style="western"><surname>Labay</surname><given-names>VS</given-names></name></person-group> (<year>2016</year>) <article-title>Review of amphipods of the <italic><tp:taxon-name><tp:taxon-name-part taxon-name-part-type="genus">Melita</tp:taxon-name-part></tp:taxon-name></italic> group (<tp:taxon-name><tp:taxon-name-part taxon-name-part-type="order">Amphipoda</tp:taxon-name-part></tp:taxon-name>: <tp:taxon-name><tp:taxon-name-part taxon-name-part-type="family">Melitidae</tp:taxon-name-part></tp:taxon-name>) from the coastal waters of Sakhalin Island (Far East of Russia). III. Genera <italic><tp:taxon-name><tp:taxon-name-part taxon-name-part-type="genus">Abludomelita</tp:taxon-name-part></tp:taxon-name></italic> Karaman, 1981 and <italic><tp:taxon-name><tp:taxon-name-part taxon-name-part-type="genus">Melita</tp:taxon-name-part></tp:taxon-name></italic> Leach, 1814.</article-title> <source>Zootaxa</source> <volume>4156</volume>: <fpage>1</fpage>–<lpage>73</lpage>. <ext-link xlink:type="simple" ext-link-type="doi" xlink:href="10.11646/zootaxa.4156.1.1">https://doi.org/10.11646/zootaxa.4156.1.1</ext-link></mixed-citation></ref><ref id="B20"><mixed-citation xmlns:xlink="http://www.w3.org/1999/xlink" xlink:type="simple">
          <person-group><name name-style="western"><surname>Witt</surname><given-names>JDS</given-names></name><name name-style="western"><surname>Threloff</surname><given-names>DL</given-names></name><name name-style="western"><surname>Hebert</surname><given-names>PDN</given-names></name></person-group> (<year>2006</year>) <article-title>DNA barcoding reveals extraordinary cryptic diversity in an amphipod genus: implications for desert spring conservation.</article-title> <source>Molecular Ecology</source> <volume>15</volume>: <fpage>3037</fpage>–<lpage>3082</lpage>. <ext-link xlink:type="simple" ext-link-type="doi" xlink:href="10.1111/j.1365-294X.2006.02999.x">https://doi.org/10.1111/j.1365-294X.2006.02999.x</ext-link></mixed-citation></ref><ref id="B14"><mixed-citation xmlns:xlink="http://www.w3.org/1999/xlink" xlink:type="simple">
          <person-group><name name-style="western"><surname>Rock</surname><given-names>J</given-names></name><name name-style="western"><surname>Ironside</surname><given-names>J</given-names></name><name name-style="western"><surname>Potter</surname><given-names>T</given-names></name><name name-style="western"><surname>Whiteley</surname><given-names>NM</given-names></name><name name-style="western"><surname>Lunt</surname><given-names>DH</given-names></name></person-group> (<year>2007</year>) <article-title>Phylogeography and environmental diversification of a highly adaptable marine amphipod <italic><tp:taxon-name><tp:taxon-name-part taxon-name-part-type="genus">Gammarus</tp:taxon-name-part> <tp:taxon-name-part taxon-name-part-type="species">duebeni</tp:taxon-name-part></tp:taxon-name></italic>.</article-title> <source>Heredity</source> <volume>99</volume>: <fpage>102</fpage>–<lpage>111</lpage>. <ext-link xlink:type="simple" ext-link-type="doi" xlink:href="10.1038/sj.hdy.6800971">https://doi.org/10.1038/sj.hdy.6800971</ext-link></mixed-citation></ref><ref id="B5"><mixed-citation xmlns:xlink="http://www.w3.org/1999/xlink" xlink:type="simple">
          <person-group><name name-style="western"><surname>Hou</surname><given-names>Z</given-names></name><name name-style="western"><surname>Li</surname><given-names>Z</given-names></name><name name-style="western"><surname>Li</surname><given-names>S</given-names></name></person-group> (<year>2009</year>) <article-title>Identifying Chinese species of <italic><tp:taxon-name><tp:taxon-name-part taxon-name-part-type="genus">Gammarus</tp:taxon-name-part></tp:taxon-name></italic> (<tp:taxon-name><tp:taxon-name-part taxon-name-part-type="subphylum">Crustacea</tp:taxon-name-part></tp:taxon-name>: <tp:taxon-name><tp:taxon-name-part taxon-name-part-type="order">Amphipoda</tp:taxon-name-part></tp:taxon-name>) using DNA barcoding.</article-title> <source>Current Zoology</source> <volume>55</volume>: <fpage>158</fpage>–<lpage>164</lpage>.</mixed-citation></ref><ref id="B15"><mixed-citation xmlns:xlink="http://www.w3.org/1999/xlink" xlink:type="simple">
          <person-group><name name-style="western"><surname>Stephensen</surname><given-names>K</given-names></name></person-group> (<year>1944</year>) <article-title>Some Japanese amphipods.</article-title> <source>Videnskabelige Meddelelser fra Dansk Naturhistorisk Forening</source> <volume>108</volume>: <fpage>25</fpage>–<lpage>88</lpage>.</mixed-citation></ref><ref id="B8"><mixed-citation xmlns:xlink="http://www.w3.org/1999/xlink" xlink:type="simple">
          <person-group><name name-style="western"><surname>Karaman</surname><given-names>GS</given-names></name></person-group> (<year>1987</year>) <article-title>A new species of the genus <italic><tp:taxon-name><tp:taxon-name-part taxon-name-part-type="genus">Melita</tp:taxon-name-part></tp:taxon-name></italic> Leach (fam. <tp:taxon-name><tp:taxon-name-part taxon-name-part-type="family">Melitidae</tp:taxon-name-part></tp:taxon-name>) from Bermuda and Fiji Islands. Contribution to the knowledge of the <tp:taxon-name><tp:taxon-name-part taxon-name-part-type="order">Amphipoda</tp:taxon-name-part></tp:taxon-name> 173.</article-title> <source>Bulletin du Museum d’Histoire Naturelle, Belgrade, Series B</source> <volume>42</volume>: <fpage>19</fpage>–<lpage>35</lpage>.</mixed-citation></ref></ref-list></tp:taxon-treatment>
